# Supplementary material for: Mining for Oxysterols in Cyp7b1−/− Mouse Brain and Plasma: Relevance to Spastic Paraplegia Type 5
Source: Biomolecules. 2019 Apr 13;9(4):149. doi: 10.3390/biom9040149 (PMC6523844; doi:10.3390/biom9040149)
Supplement: Supplementary file 1 [file biomolecules-09-00149-s001.zip]

Archive with 2 entries (2 files):
- 190327_Biomolecules_Supplementary_Figures_S1_S8_V12.pdf
- 190305_Biomolecules_Table_S1_V10.xlsx
