# Supplementary material for: Mining for Oxysterols in Cyp7b1−/− Mouse Brain and Plasma: Relevance to Spastic Paraplegia Type 5
Source: Biomolecules. 2019 Apr 13;9(4):149. doi: 10.3390/biom9040149 (PMC6523844; doi:10.3390/biom9040149)
Supplement: Supplementary file 1 [file biomolecules-09-00149-s001.zip › 190305_Biomolecules_Table_S1_V10.xlsx]

## Sheet: Table_S1
	Table S1. Concentrations of Oxysterols in Brain and Plasma of Cyp7b1+/+ and Cyp7b1-/- mice
	Systematic (Common) Name	Systematic Abbreviation	Trivial Abbreviation	Authentic Standard	Lipid Maps ID	Brain												Plasma
						WT 13 mo	SD WT 13 mo	KO 13 mo	SD KO 13 mo	P-value	WT 23 mo	SD WT 23 mo	KO 23 mo	SD KO 23 mo	P-value	Note		WT 13 mo	SD WT 13 mo	KO 13 mo	SD KO 13 mo	P-value	WT 23 mo	SD WT 23 mo	KO 23 mo	SD KO 23 mo	P-value	Note
						ng/mg	ng/mg	ng/mg	ng/mg		ng/mg	ng/mg	ng/mg	ng/mg				ng/mL	ng/mL	ng/mL	ng/mL		ng/mL	ng/mL	ng/mL	ng/mL
	3β-Hydroxycholest-5-en-24S,25-epoxide (24S,25-Epoxycholesterol)	C5-3β-ol-24S,25-epoxide	24S,25-EC	Yes	LMST01010012	0.0161816	0.00768318	0.0305356	0.0102448	*	0.00107337	0.00107337	0.00451898	0.0013719	**	Note 1		0.0301959	0.0675201	0.339081	0.373817	NS	0	0	0.488469	0.357217	*	Note 1
	3β-Hydroxycholest-5-en-24-one (24-Oxocholesterol, 24-Ketocholesterol)	C5-3β-ol-24-one	24-OC	Yes	LMST01010298	0.915956	0.266191	3.55336	1.27249	*	0.298174	0.298174	2.06798	0.183826	**	Note 1		0.0477219	0.106709	0.442007	0.425981	NS	0	0	0.376143	0.250969	*	Note1
	Cholest-5-ene-3β,24,25-triol (24,25-Dihydroxycholesterol)	C5-3β,24,25-triol	24,25-diHC	Yes	NA	0.0264562	0.0291875	0.0333669	0.0225715	NS	0.0857886	0.027571	0.300946	0.0476529	***	Note 1		0.759462	0.661315	7.35765	1.29414	***	1.23255	0.359349	5.50532	0.67495	***	Note 1
	3β,24-Dihydroxycholest-5-ene-25-methoxide (24-Hydroxy-25-methoxycholesterol)	C5-3β,24-diol-25-OMe	24H,25OMe-C	Yes	NA	0.000688724	0.000307405	0.00176131	0.000314462	*	0.0504418	0.0160067	0.169765	0.0308174	NS	Note 1		0.320772	0.344233	2.68474	1.0933	**	0.292271	0.326532	2.25914	0.268438	***	Note 1
	Total 3β-Hydroxycholest-5-en-24S,25-epoxide				LMST01010012	0.959282	0.23902	3.61902	0.216049	*	0.435477	0.300561	2.54321	0.145977	**	Note 1, 2		1.15815	0.977429	10.8235	2.73812	***	1.52482	0.594153	8.62908	1.11025	***	Note 1
	Cholesta-5,24Z-dien-3β,26-diol ((24Z),26-Hydroxydesmosterol)	C5,24Z-3β,26-diol	26-HD(Z)	Yes	LMST01010386	0.0029	0.0008	0.0096	0.004	*	0.0094	0.0016	0.0252	0.0009	**			ND	NA	ND	NA	NA	ND	NA	ND	NA	NA
	Cholesta-5,24E-dien-3β,26-diol ((24E),26-Hydroxydesmosterol)	C5,24E-3β,26-diol	26-HD(E)	Yes	LMST01010395	0.0028	0.0004	0.0187	0.0064	*	0.0089	0.0034	0.0383	0.0037	***			ND	NA	ND	NA	NA	ND	NA	ND	NA	NA
	Cholest-5-ene-3β,7α-diol (7α-Hydroxycholesterol)	C5-3β,7α-diol	7α-HC	Yes	LMST01010013	0.0098	0.005	0.0071	0.0036	NS	0.0095	0.0046	0.0192	0.0035	*			3.31824	7.95105	6.00159	4.5649	NS	0.0913858	0.888743	3.53268	3.32944	NS
	7α-Hydroxycholest-4-en-3-one	C4-7α-ol-3-one	7α-HCO	Yes	LMST01010271	NM	NA	NM	NA	NA	NM	NA	NM	NA	NA			8.32918	6.52951	3.91605	2.90153	NS	3.58612	4.56108	2.21351	0.99085	NS
	3β-Hydroxycholest-5-en-7-one (7-Oxocholesterol or 7-Ketocholesterol)	C5-3β-ol-7-one	7-OC	Yes	LMST01010049	NM	NA	NM	NA	NA	NM	NA	NM	NA	NA			2.34576	2.8763	0.423238	0.485349	NS	1.0167	0.827585	0.784846	0.158285	NS
	Cholest-5-ene-3β,7β-diol (7β-Hydroxycholesterol)	C5-3β,7β-diol	7β-HC	Yes	LMST01010047	0.0302	0.0086	0.0338	0.0066	NS	0.0153	0.0026	0.0281	0.0073	*			0.858496	0.523864	0.628349	0.326092	NS	0.307042	0.321681	0.382875	0.260931	NS
	Cholest-5-ene-3β,12α-diol (12α-Hydroxycholesterol)	C5-3β,12α-diol	12α-HC	No	NA	NM	NA	NM	NA	NA	NM	NA	NM	NA	NA	Note 5		1.25214	na (n=2)	0.819863	na (n=2)	NA	1.00228	na (n=1)	0.957995	na (n=1)	NA	Note 10
	Cholest-5-ene-3β,22R-diol (22R-Hydroxycholesterol)	C5-3β,22R-diol	22R-HC	Yes	LMST01010086	0	0	NA	0	NA	0	0	0	0	NA			0.17135	0.112947	0.275004	0.177292	NS	0.31347	0.209678	0.212467	0.147253	NS
	Cholest-5-ene-3β,24R-diol (24R-Hydroxycholesterol)	C5-3β,24R-diol	24R-HC	Yes	LMST01010164	0.1995	0.089	0.1356	0.0222	NS	0.302	0.0306	0.359	0.066	NS			NM	NA	NM	NA	NA	NM	NA	NM	NA	NA
	Cholest-5-ene-3β,24S-diol (24S-Hydroxycholesterol)	C5-3β,24S-diol	24S-HC	Yes	LMST01010019	16.8211	2.55289	18.5807	3.72657	NS	25.9581	3.00402	25.3367	1.40269	NS	Note 2		2.01938	0.536853	2.10339	0.423298	NS	1.77789	0.58124	1.66914	0.45049	NS
	Cholest-5-ene-3β,25-diol (25-Hydroxycholesterol)	C5-3β,25-diol	25-HC	Yes	LMST01010018	0	0	0.889166	0.142185	***	0	0	2.09061	0.44608	***			0.739649	0.240618	36.5182	7.04335	***	0.849599	0.261234	42.1908	20.208	**
	Cholest-5-ene-3β,(25R)26-diol (26-Hydroxycholesterol or 27-Hydroxycholesterol)	C5-3β,26-diol	26-HC	Yes	LMST01010088	0.245871	0.0308253	4.34092	0.536471	***	1.08879	0.275178	5.45412	0.297023	***	Note 3		5.80006	1.61916	23.8023	4.60617	***	3.99738	0.883696	16.9313	4.05038	***	Note 3
	Cholest-5-ene-3β,7α,12α-triol (7α,12α-Dihydroxycholesterol)	C5-3β,7α,12α-triol	7α,12α-diHC	Yes	LMST04030165											Note 9		0.617426	(n=1)	0.0187522	(n=1)	NA	NM	NA	NM	NA	NA	Note 10
	7α,12α-Dihydroxycholest-4-en-3-one	C4-7α,12α-diol-3-one	7α,12α-diHCO	Yes	LMST04030114	0	0	0	0	NA	0	0	0	0	NA	Note 9		0.310568	(n=1)	0.420181	(n=2)	NA	NM	NA	NM	NA	NA	Note 10
	Cholest-5-ene-3β,7α,24-triol (7α,24-Dihydroxycholesterol)	C5-3β,7α,24-triol	7α,24-diHC	Yes	LMST04030174											Note 6,7		0	NA	0	NA	NA	0	NA	0	NA	NA
	7α,24-Dihydroxycholest-4-en-3-one	C4-7α,24-diol-3-one	7α,24-diHCO	Yes	LMST04030170	0.0113631	0.00499569	0.000854036	0.000141848	*	0.0197205	0.00374431	0.0130919	0.00263532	*	Note 6,7		0	NA	0	NA	NA	0	NA	0	NA	NA
	Cholest-5-ene-3β,7α,25-triol (7α,25-Dihydroxycholesterol)	C5-3β,7α,25-triol	7α,25-diHC	Yes	LMST04030166											Note 7,8		0	0	0	0	NA	0	0	0	0	NA
	7α,25-Dihydroxycholest-4-en-3-one	C4-7α,25-diol-3-one	7α,25-diHCO	Yes	LMST04030107	0.0113631	0.00499569	0.000854036	0.000141848	*	0.0197205	0.00374431	0.0130919	0.00263532	*	Note 7,8		0.440638	0.295973	0	0	*	1.8603	2.78165	0	0	NS
	Cholest-5-ene-3β,7α,(25R)26-triol (7α,26-Dihydroxycholesterol or 7α,27-Dihydroxycholesterol)	C5-3β,7α,26-triol	7α,26-diHC	Yes	NA											Note 3.4		0	0	0.0235639	0.0454186	NS	0	0	0	0	NA
	7α,(25R)26-Dihydroxycholest-4-en-3-one (7α,27-Dihydroxycholest-4-en-3-one)	C4-7α,26-diol-3-one	7α,26-diHCO	Yes	NA	0.0205571	0.0105276	0.0123511	0.00235484	NS	0.033946	0.00994198	0.0450574	0.00562137	NS	Note 3,4		1.10255	0.436585	0.641943	0.144713	NS	1.30026	0.490546	0.689102	0.434532	NS	Note 3
	Cholest-5-ene-3β,24S,(25S)26-triol (24(S),27-Dihydroxycholesterol)	C5-3β,24S,(25R)26-triol	24S,26-diHC	Yes	NA	NM	NA	NM	NA	NA	NM	NA	NM	NA	NA	Note 11		NM	NA	NM	NA	NA	NM	NA	NM	NA	NA
	3β,22-Dihydroxycholest-5-en-24-one (22-Hydroxy-24-oxocholesterol)	C5-3β,22-diol-24-one	22H,24O-C	No	NA	NM	NA	NM	NA	NA	NM	NA	NM	NA	NA	Note 5		1.06642	(n=2)	0.801029	(n=2)	NA	3.44145	(n=1)	0.320887	(n=1)	NA	Note 10
	22-Hydroxycholest-4-ene-3,24-dione	C4-22-ol-3,24-dione	22-HC-3,24-diO	No	NA	NM	NA	NM	NA	NA	NM	NA	NM	NA	NA	Note 5		1.02357	(n=2)	1.79023	(n=2)	NA	NM	NA	2.50854	na (n=1)	NA	Note 10
	3β,22,25-Trihydroxycholest-5-en-24-one (22,25-Dihydroxy-24-oxocholesterol)	C5-3β,22,25-triol-24-one	22,25-diH,24O-C	No	NA	NM	NA	NM	NA	NA	NM	NA	NM	NA	NA			0.241771	(n=2)	0.348416	(n=2)	NA	0.501555	(n=1)	0.549693	(n=1)	NA	Note 10
	3β-Hydroxycholest-5-en-(25R)26-oic acid	CA5-3β-ol	3β-HCA	Yes	LMST04030072	0.00888949	0.00231624	0.119599	0.0215839	***	0.0144783	0.00472574	0.150883	0.00807602	***	Note 3		1.96921	0.723461	7.32051	1.50244	***	1.75365	0.496226	6.68628	2.64149	**	Note 3
	3-Oxocholest-4-en-(25R)26-oic acid	CA4-3-one	3O-CA	Yes	LMST04030217	NM	NA	NM	NA	NA	NM	NA	NM	NA	NA			0.146328	0.327198	0.635013	0.177104	NS	0	0	0.811564	0.410369	**
	3β,7α-Dihydroxycholest-5-en-(25R)26-oic acid	CA5-3β,7α-diol	3β,7α-diHCA	Yes	NA	0	NA	0	NA	NA	0	NA	0	NA	NA	Note 3		0	0	0	0	NA	0	0	0	0	NA	Note 3
	7α-Hydroxy-3-oxocholest-5-en-(25R)26-oic acid	CA4-7α-ol-3-one	7αH,3O-CA	Yes	NA	0	NA	0	NA	NA	0	NA	0	NA	NA	Note 3		25.8916	10.9126	14.209	3.76269	NS	25.1905	9.43894	20.7256	1.77105	NS	Note 3
	7α-Hydroxy-26-nor-cholest-4-ene-3,24-dione	26-nor-C4-7α-ol-3,24-dione	7αH,26-nor-C-3,24-diO	No	NA	NM	NA	NM	NA	NA	NM	NA	NM	NA	NA			3.91135	(n=2)	0.230635	(n=1)	NA	2.16817	(n=1)	0.172457	(n=1)	NA	Note 10
	7α,12α-Dihydroxy-3-oxocholest-4-en-(25R)26-oic acid	CA4-7α,12α-diol-3-one	7α,12α-diH,3O-CA	No	LMST04030150	NM	NA	NM	NA	NA	NM	NA	NM	NA	NA			3.2153	(n=2)	0.331899	(n=2)	NA	1.66009	(n=1)	0.449103	(n=1)	NA	Note 10
	Common (Systematic) Name	Systematic Abbreviation	Trivial Abbreviation	Authentic Standard	Lipid Maps ID	WT 13 mo	SD WT 13 mo	KO 13 mo	SD KO 13 mo	P-value	WT 23 mo	SD WT 23 mo	KO 23 mo	SD KO 23 mo	P-value	Note
						µg/mg	µg/mg	µg/mg	µg/mg		µg/mg	µg/mg	µg/mg	µg/mg
	Cholest-5-en-3β-ol (Cholesterol)	C5-3β-ol	C	Yes	LMST01010001	10.5968	1.43364	10.3318	2.01674	NS	15.8103	0.645711	16.853	0.588194	NS	Note 2
	Cholesta-5,24-dien-3β-ol (Desmosterol)	C-5,24-3β-ol	24-DHC	Yes	LMST01010016	0.0688		0.006
	Cholesta-5,8(9)-dien-3β-ol (8(9)-Dehydrocholesterol)	C-5,8-3β-ol	8(9)-DHC	Yes	LMST01010242	0.0089		0.0021
	For plasma analysis n = 5 for 13 month-old animals and n = 4 for 23 month-old animals, for each genotype.
	For brain analysis n = 3 for 13 month-old animals and n = 4 for 23 month-old animals, for each genotype.
	Abbreviations. NA, not available; NM, not measured; NS, not significant;
	Note 1. 24S,25-EC becomes hydrolysed, undergoes methanolysis and isomerisation during sample preparation. The total value is the sum of the remaining molecules and these secondary forms.
	Note 2. Previously published in Wang et al [14].
	Note 3. Previously published in Theofilopoulos et al [12].
	Note 4. Measured as the sum of 7a,26-diHC and 7a,26-diHCO.
	Note 5. Authentic standard not available, identification based on excact mass and MS3 spectra.
	Note 6. 7a,24-diHC measured in combination with 7a,24-diHCO.
	Note 7. 7a,24-dihydroxysterols measured in combination with 7a,25-dihydroxysterols.
	Note 8. 7a,25-diHC measured in combination with 7a,25-diHCO.
	Note 9. 7a,12a-diHC measured in combination with 7a,12a-diHCO.
	Note 10. Data from only one (or two) animals of each genotype at each age. The number of animals is given by n.
	Note 11. Detected in brain but not quantified.
